# Supplementary material for: Association between age-related factors and extubation failure in elderly patients
Source: PLoS One. 2018 Nov 20;13(11):e0207628. doi: 10.1371/journal.pone.0207628 (PMC6245685; doi:10.1371/journal.pone.0207628)
Supplement: S1 File — (XLS) [file pone.0207628.s001.xls]

## Sheet: extubate final data
No	age	sex	alive	icu_dur	dur_admit	ven_day	COPD	pulm_dis	heart_dis	stroke	neuro	dementia	diabetes	CKD	hep_dis	CA	other	none	smoking	res_failure	CHF	sepsis	neuro_def	arrest	other_tube	first_T	first_HR	first_RR	first_BP	GCS	re_rass	first_RASS	first_CAM	first_FAS	APACHEII	first_vent	PF_ratio	pH	first_Hb	first_BUN	first_Cr	first_Na	first_K	first_Ca	first_Mg	first_Phos	first_gap	first_alb	first_TP
3	75	1	1	4	6	1	1	1	1	0	0	0	0	0	0	0	1	0	1	1	0	0	0	0	0	38.7	80	24	73.33	10	0	0	1	1	10	1	327.5	7.33	14.2	13	1.01	139	3.53				9.5
4	85	2	1	55	75	53	0	1	0	0	1	1	0	0	0	0	1	0	0	1	0	0	0	0	0	36.7	112	24	83.33	6	-4	4	1	0	23	1	957	7.53	10.7	20	0.51	123	4.51	10.02	1.45	2.7	13.8	21
6	88	2	1	8	12	5	1	0	1	0	0	0	0	1	0	0	1	0	1	0	1	0	0	0	0	36.5	74	24	71.66	7	0	0	1	1	15	1	118	7.4	10.3	18	1.19	141	4.34	9.6	2	3.7	7	32.5	67.6
7	79	2	1	12	14	10	0	0	1	0	0	0	0	0	0	0	0	0	0	1	1	0	0	0	0	37	65	19	77	7	-1	1	1	2	23	1	465	7.57	8.5	30	0.33	134	5.56	9.15	2.3	2.4	4.9	23.1	59.2
9	78	1	1	15	21	2	0	0	1	0	0	0	1	1	0	0	1	0	0	0	0	0	0	0	1	38	101	26	81	10	0	0	0	1	18	1	70	7.12	11.2	32	4.55	134	4.36	9.02	2.12	2	10	29.8	70.1
11	63	1	1	7	30	5	0	1	0	1	1	0	0	0	0	0	1	0	0	0	0	0	1	0	0	39	100	24	90	8	-2	2	1	3	16	1	260	7.51	13.43	17	0.69	129	3.58	7.956	1.5	3.3	14.3	36.8	69.3
13	81	1	0	20	20	2	1	1	1	0	0	0	1	0	0	1	1	0	1	0	0	0	0	1	0	36.9	116	25	65.66	10	-1	1	1	1	36	1	182	7.4	7.1	21	2.38	138	3.8	9.84	2.28	3.2	13	17	50
14	71	2	1	15	20	2	1	1	0	0	0	0	0	0	0	0	1	0	1	1	0	0	0	0	0	36.8	80	20	93.33	10	0	0	1	3	17	1	214	7.57	12.2	15	0.46	140	3.07	8.916	2.06	1.4	1.2	24.8	59
15	93	1	1	4	8	2	1	0	1	0	0	0	0	0	0	1	1	0	1	1	0	0	0	0	0	37.3	115	30	86.66	10	0	0	0	2	18	1	110	7.26	14.5	25	1.1	131	4.1	10	2.35	4.9	9.1	30.4
16	79	1	1	3	6	3	0	0	0	1	0	0	1	1	0	0	1	0	1	0	0	0	1	0	0	37	100	20	92	10	-2	2	1	4	17	1	320	7.21	9.5	31	2.2	140	3.2	6	1.08	9.9	36.4	36.2	79.7
19	69	1	1	3	16	2	0	1	1	0	0	0	1	0	0	0	1	0	1	0	0	1	0	0	0	38.8	124	22	70	10	0	0	0	1	8	1	242.5	7.47	10.5	39	2.13	131	3.66	8.36	2.08	1.8	14.1	25.5	51.8
20	69	1	1	12	15	10	0	0	1	0	0	0	0	1	0	0	1	0	1	0	0	0	1	0	0	38.9	112	40	61.33	6	-2	2	1	1	29	1	290	7.42	12.2	21	2.94	124	3.3	10.092	1.6		17.3	27.6	58.3
23	76	1	1	9	26	8	1	0	0	0	0	0	1	0	0	0	1	0	1	0	0	0	1	0	0	39.7	121	20	74.66	3	-3	3	1	3	36	1	589.66	7.422	12.5	14	0.33	131	3.54	9.456	1.84	1.1	9.7	31.8	57.9
24	70	2	1	8	13	8	0	0	0	0	0	0	0	0	0	0	1	0	0	1	0	0	0	0	0	36	99	34	67	10	0	0	1	3	21	1	92.5	7.48	12.2	22	1.11	145	3.38				11.7	30.9	69
26	67	1	1	17	30	11	0	1	0	0	0	0	1	0	0	1	1	0	1	1	0	0	0	0	0	40.2	118	26	73	10	0	0	0	1	23	1	77.4	7.462	11.1	17	0.68	134	4.09	9.016	2	3.6	15.3	22.3	50
27	77	1	1	8	29	3	0	0	1	1	1	0	1	1	0	1	1	0	0	1	0	0	0	0	0	37.3	80	36	71.3	8	-1	1	1	2	27	3	351.4	7.53	10.3	48	1.49	150	3.49	10.116	2.23	2.1	10	24.8	61.3
28	77	1	1	2	3	1	1	0	1	0	0	0	0	0	0	0	1	0	1	0	1	0	0	0	0	36.6	100	24	73.3	10	0	0	0	1	12	1	287.5	7.54	12.2	9	0.58	119	3.31				4.4	32.9	60.7
29	83	2	1	5	28	5	0	0	1	1	0	0	0	0	0	0	1	0	0	0	0	1	0	0	0	38	105	24	88.33	10	-3	3	1	4	21	1	517.5	7.41	14.7	79	1.45	146	5.04	10.296	2.18	4.9	17.7	23.8	63.3
31	67	1	1	20	29	4	0	0	1	0	0	0	0	0	0	0	1	0	1	1	0	0	0	0	0	37.5	147	34	113.6	10	-2	2	1	1	16	1	151.667	7.35	9.7	55	2.28	159	2.93	9.6	2.54	2.3	21.6	55	63.7
33	88	1	1	5	22	4	0	0	1	1	0	0	0	1	0	0	1	0	0	0	0	1	0	0	0	36.8	100	24	61.33	8	-4	4	1	4	24	1	213.33	7.32	11.7	70	5.64	130	5.42	10.4	1.67	5.6	17.2	30.9	80.4
34	77	2	1	4	6	2	1	0	1	0	0	0	0	0	0	0	1	0	1	0	1	0	0	0	0	36.6	100	24	73.33	10	0	0	0	3	12	1	200	7.59	12.4	38	0.96	133	3.85	9.788	1.65	0.8	7.4	26.4	59.7
36	60	1	1	4	5	3	0	0	0	0	0	0	0	0	0	0	0	1	1	0	1	0	0	0	0	36	124	26	73.33	10	0	0	0	1	11	1	355	7.5	11	10	0.92	138	4.35	10.1	2.55	4.7	14	30.1	71.4
38	65	1	1	3	9	3	0	0	1	0	0	0	1	1	0	0	1	0	0	0	0	1	0	0	0	38	119	22	83.66	10	0	0	1	2	22	1	620	7.38	8.7	44	4.67	134	4.43	9.844	2.12	6.7	32.8	23.2	63.8
40	78	2	1	12	27	7	0	0	0	1	0	0	1	0	0	0	1	0	0	0	0	0	1	0	0	36.1	90	23	110	6	-5	5	1	1	15	1	180	7.46	9.9	29	1.15	141	4.07	9.36	1.64	4	12.6	38.9	90
41	91	1	1	2	11	2	0	0	0	0	1	0	1	0	0	1	1	0	0	1	0	0	0	0	0	36	102	15	123.33	10	0	0	1	3	10	1	293	7.52	12.6	21	1.15	141	3.86	9.756	2.44	3.1	10.7	26.2	69.3
43	90	1	0	3	57	3	0	0	1	0	0	0	0	1	0	1	0	0	1	0	0	1	0	0	0	38	80	24	60	10	0	0	0	3	25	1	285	7.42	9.4	42	2.73	134	4	9.64		2.6	17.9	27	65.7
44	61	2	1	25	29	12	0	0	0	0	0	1	0	0	0	0	1	0		0	0	1	0	0	0	36	80	20	55.33	9	-5	5	1	1	19	1	217.5	7.49	10.5	29	0.41	144	4.45	9.424	2.23	3.3	1.4	19.7	69
46	63	2	1	1	28	1	0	0	0	0	0	0	1	0	0	1	1	0	0	1	0	0	0	0	0	37	110	30	110	10	0	0	0	1	8	1	207.5	7.4	12.5	12	0.56	133	4.2	10.3	2	3.2	10.1	18.4	72.5
47	69	2	1	9	16	5	1	0	0	0	0	0	1	0	0	1	0	0	1	1	0	0	0	0	0	35	116	24	86.666	9	0	0	1	3	12	1	327.5	7.66	6.9	14	0.54	137	3.36	9.98	1.53	3.2	12.2	19	70.9
48	63	1	1	36	44	11	0	0	0	0	1	0	0	0	0	0	0	0	1	0	0	0	0	0	1	37	108	17	96.66	10	0	0	0	1	5	1	297.5	7.49	12.1	15	0.74	133	3.73	9.2	2.06	4	2.5	43.3	78.2
52	61	1	1	9	11	8	0	0	0	0	1	0	1	0	0	0	1	0	0	1	0	0	0	0	0	36	80	17	90	8	0	0	1	3	14	3	327.5	7.423	10.9	11	0.71	138	3.66	9.224	1.72	2.5	4	27.2	70.4
53	87	1	1	16	28	12	0	0	1	0	1	0	0	0	0	0	1	0	0	0	0	0	1	0	0	37	132	24	64.33	7	-3	3	1	2	32	1	466.66	7.4	14.6	67	3.86	126	3.29	9.676	2.45	4.7	18.3	22.8	59.3
54	64	2	1	7	64	4	0	0	0	0	0	0	0	0	0	0	1	0	0	0	0	0	1	0	0	37.4	90	20	110	8	-4	4	1	2	15	1	260	7.53	10.8	7	0.36	138	3.54	8.804	1.84	1.1	12.6	31.2	69.6
55	69	2	1	9	16	5	1	0	0	0	0	0	1	0	0	1	0	0	1	1	0	0	0	0	0	35	116	24	86.66	10	-2	2	1	3	12	1	327.5	7.66	6.9	14	0.54	137	3.36	9.956	1.53	3.2	12.2	19.3	70.9
57	82	1	1	6	12	5	0	0	0	0	0	0	1	1	0	0	1	0	1	1	0	0	0	0	0	37	100	18	110	10	0	0	0	1	27	1	247.5	7.41	7.9	97	7.46	129	4.59	9.132	2.7	7.4	15.5	27.1
59	79	1	1	2	11	2	1	0	0	1	0	1	1	0	0	0	1	0		1	0	0	0	0	0	37.3	100	12	82.3	8	-5	5	1	3	22	1	950	7.55	10.7	11	0.48	125	3.91				8.6
60	82	2	1	12	36	6	0	0	1	0	0	0	1	0	0	0	1	0	0	0	0	0	1	0	0	36.8	100	36	66.67	10	-2	2	1	1	25	1	556	7.531	9.5	71	3.1	149	4.49	9.564	3.37	3.1	16.1	24.2	62.1
61	88	1	1	6	6	2	0	1	1	1	0	0	1	1	0	0	0	0	0	0	0	1	0	0	0	36.6	110	26	113.33	8	0	0	0	3	18	1	960	7.33	10.28	41	7.87	133	3.81	8.68	1.71	3.2	18.8	29	64
62	73	2	1	17	25	5	0	0	0	0	0	0	0	0	0	0	0	1	0	0	0	0	0	1	0	36	122	30	74.66	9	0	0	0	2	20	1	89.6	7.338	12.2	49	1.54	138	5.31	5.5	2.14	8	24.8	41.1	16.2
63	60	1	1	4	8	2	0	0	0	0	0	0	1	1	0	0	1	0	1	0	1	0	0	0	0	36	124	30	105.33	10	0	0	0	3	20	1	282.5	7.36	10.4	56	5.53	136	4.45	9.68	1.53	5.4	12.3	19	62.1
64	77	2	1	18	40	15	0	0	1	0	0	0	1	1	0	0	1	0	0	0	1	0	0	0	0	37.8	110	40	90	10	-2	2	1	3	28	1	280	7.39	10	76	4.1	132	4.74	9.64	2.52	5.4	15.7	19.5	62.6
66	60	1	1	4	9	4	0	0	0	0	1	1	1	0	0	0	1	0	0	0	0	0	1	0	0	38.7	133	26	109.33	5	-5	5	1	1	29	3	500	7.572	11.4	27	1.58	131	3.68	9.664	1.61	3.2	13.7	29.2	74.4
67	68	1	1	7	10	2	0	0	0	1	0	0	1	1	0	1	1	0	1	0	0	0	0	0	1	38	120	30	93.33	10	0	0	1	1	25	1	107.86	7.288	8.4	89	5.84	139	4.36	8.944	2.17	5.9	25.1	15.7	51.5
68	74	2	1	4	8	3	0	0	0	0	0	0	1	1	0	0	1	0	0	1	0	0	0	0	0	36.7	100	24	116	10	0	0	0	2	11	3			10.8	53	1.67	143	4.11	9.916	2.2	3.9	10.3	27.3
70	85	2	1	5	13	4	0	1	1	0	0	0	1	1	1	0	1	0	0	0	1	0	0	0	0	36	54	24	81.33	10	0	0	0	4	20	1	165	7.4	8.1	36	1.64	138	4.53	8.573	2.27		16.3	36.6	74.1
71	63	1	1	4	44	2	0	0	0	0	0	0	1	1	0	0	1	0	1	0	0	1	0	0	0	38.5	110	23	86.66	10	-1	1	1	2	26	3	442.5	7.43	6.7	49	5.53	137	4.63	10.872	1.84	3.6	14.9	24.1	70.7
73	87	2	1	6	16	3	0	0	1	0	0	0	1	1	0	0	0	0	0	0	0	0	1	0	0	37	60	24	73.33	6	-4	4	1	3	26	1	225	7.45	10.2	45	4.12	135	4.41	9.2	1.83	5.2	8.4	30	66.8
75	83	1	1	8	31	7	0	0	0	0	1	0	0	1	0	0	1	0	0	0	1	0	0	0	0	37	110	30	73.33	9	0	0	1	3	23	3	387.5	7.44	9.8	48	2.56	137	4.65	9.224	1.81	5.5	10.2	29.3
78	74	2	0	15	24	4	0	0	0	0	0	0	0	0	0	1	0	0	0	1	0	0	0	0	0	38	90	22	83.33	10	0	0	0	2	16	1	375	7.378	9.4	37	1.4	131	3.92	9.552	2.24	1.9	6.6	20.6
79	65	1	0	35	37	15	0	0	1	0	0	0	0	0	0	1	0	0	0	0	1	0	0	0	0	37.8	97	19	70	10	0	0	0	1	12	3	612.5	7.48	8.7	31	0.67	138	3.79	9.448	1.65	3.2	7.7	21.9	59.2
80	87	2	0	36	45	7	0	0	1	0	0	0	1	0	1	0	1	0	0	0	0	0	1	0	0	37	120	16	86.66	10	-4	4	1	3	31	1	282	7.4	9.7	70	2.6	137	3.85	9.508	2.24	6.6	11.7	24.9	70.4
81	82	1	1	5	5	2	1	0	0	0	0	0	1	1	0	0	1	0	1	1	0	0	0	0	0	38	90	25	86.66	10	0	0	0	1	19	1	597.5	7.36	15.2	24	1.84	137	4.54	8.548	2.32	3.8	10.7	31.9	76.1
82	79	1	1	10	25	5	0	1	1	0	1	0	1	0	0	0	1	0	0	0	0	0	1	0	0	38	90	13	90	8	0	0	0	4	16	1	330	7.53	10	77	2.64	151	4.01	9.844	3.21	3.9	3.9	23.2
83	79	1	1	20	20	5	0	0	0	0	1	1	0	0	0	0	0	0	0	1	0	0	0	0	0	38.8	110	18	118	8	-4	4	1	3	16	1	337.5	7.48	12.3	17	0.92	135	3.55			3.2	11.8	31.7
84	67	1	1	18	28	9	0	0	1	0	0	0	0	0	0	0	1	0	1	0	0	0	1	0	0	37.3	78	30	61	10	0	0	0	2	30	1	501.66	7.35	5.8	51	3.56	127	5.37	8.44	2.5	9.1	14.7	27	53.8
86	83	1	1	6	15	5	1	0	0	1	0	0	0	0	0	0	1	0	1	1	0	0	0	0	0	37	70	22	93.33	10	-3	3	1	3	12	3	265	7.49	13.1	21	1.52	138	4.23	9	1.89	2.3	14	30.7
87	70	1	1	6	24	3	0	0	0	0	0	0	1	1	0	0	1	0	0	0	1	0	0	0	0	36.7	98	22	112	10	0	0	0	1	20	1	397.5	7.32	8.1	57	4.06	140	5.85	8.328	2.08	5.4	15	35.9	66.9
88	81	2	1	18	30	6	0	1	1	0	0	0	0	0	0	0	1	0	0	0	0	0	1	0	0	37.3	99	18	80	7	-5	5	1	1	17	1	532.5	7.6	8.8	19	0.53	147	4.06	9.296	2.32	4.6	11.4	23.8	71.7
89	77	2	1	3	14	1	0	1	0	1	1	0	0	0	0	0	1	0	0	0	0	0	1	0	0	37.3	85	15	90	10	-5	5	1	4	12	3	1013.33	7.44	11.7	10	0.49	130	3.9	9.204	1.86	2.86	10.4	33.7	72.8
93	94	1	1	8	12	6	0	0	0	1	0	1	1	0	0	0	1	0	0	1	0	1	0	0	0	37	80	28	64.66	10	-5	5	1	3	19	1	212	7.37	10.2	40	1.56	130	5.89	10.192	2.21	1.8	13.4	25.1	64.7
95	79	1	0	34	52	4	0	0	0	0	1	1	0	1	0	0	1	0	0	1	0	0	0	0	0	37	100	20	96.67	10	1	6	1	2	19	1	1087	7.5	9.7	39	1.64	141	3.66	9.336	2.17		16.6	25.8
98	70	2	0	31	44	3	0	0	0	0	0	0	1	1	0	0	1	0		0	0	0	0	0	1	38	90	20	90	10	-4	4	1	4	20	1	230	7.38	8.8	26	3.73	136	3.35	10.6	1.86	2.9	11.8	20.7	55.9
99	86	2	1	6	6	3	0	1	1	0	0	0	1	1	1	0	0	0	0	1	0	0	0	0	0	37.3	60	25	43.33	10	-5	5	1	1	32	1	186.25	7.39	8.1	63	2.05	134	4.41	8.3	2.22	5.4	13.2	39	70.5
100	89	2	1	9	16	8	1	0	0	0	0	1	0	0	0	0	1	0	0	1	0	0	0	0	0	37.5	75	22	76.66	9	-2	2	1	2	15	3	345	7.48	8.2	18	0.64	140	3.46	9.092	1.87	2.2	8.3	22.6	64.2
101	79	2	1	18	28	5	0	1	1	1	0	0	1	1	0	0	1	0	0	1	0	0	0	0	0	38.5	90	18	76.66	10	0	0	1	2	27	1	78.88	7.45	7.4	40	1.98	110	4.42	8.616	1.41	3.4	14.4	29.3	70.4
102	62	1	0	34	60	26	0	0	0	0	0	0	0	0	0	1	1	0	1	1	0	0	0	0	0	38.5	110	30	70	10	-5	5	1	1	23	1	253.33	7.5	7.7	13	0.53	124	4.16	9.388	1.98	2.3	10.3	18.9	41.1
103	65	2	1	18	46	7	0	0	0	0	1	0	1	0	0	0	1	0	0	0	1	0	0	0	0	37	64	28	83.33	9	0	0	1	3	23	1	162	7.57	7.6	38	0.5	132	3.6	9.076	2.03	1.8	8.6	20.3	42.5
104	81	2	1	14	20	3	0	0	0	0	1	0	1	0	0	0	1	0	0	0	0	0	1	0	0	37	85	21	106.67	9	0	0	1	3	12	1	457.5	7.37	10.5	12	0.71	134	4.98	9.616	1.43	3.3	10.9	24.8	54.3
105	90	2	1	6	23	6	0	0	1	1	0	0	0	0	0	0	0	0	0	1	0	0	0	0	0	37.5	120	25	59.33	10	1	6	1	4	19	2	465	7.43	10	24	1.42	118	5.35		1.77		12.3	23.7	63.5
107	94	1	0	4	4	2	0	0	1	0	0	0	0	0	0	0	0	0	1	0	1	0	0	0	0	37.4	118	32	103.33	9	-1	1	1	3	25	1	120	7.34	12	43	1.47	147	3.29	9.7	2.05	5.1	14.8	19.9	58.6
108	79	2	1	9	13	7	0	0	0	0	1	0	0	0	0	0	0	0	0	0	0	0	1	0	0	37.7	120	14	53	2	-5	5	1	3	24	1	144	7.39	12	14	0.51	132	3.89	8.36	2.06	3.7	12.5	28.3
110	80	2	0	18	22	9	0	0	1	1	0	0	1	1	0	0	0	0	0	0	0	1	0	0	0	36.8	85	24	83.33	9	1	6	1	3	24	1	545	7.32	10.6	44	3.5	136	4.06	10.932	2.3	10.7	22.4	32.1	73.9
111	80	1	0	33	35	6	0	0	1	0	0	0	1	1	0	0	1	0	0	0	0	0	0	0	1	37.8	54	12	60	8	0	0	0	2	30	1	408	7.31	12.2	44	6.08	136	4.95	9.3	2.16	5.8	8.2	41	65.3
113	89	2	0	22	22	1	0	1	0	0	0	0	0	0	0	0	0	0	0	1	0	1	0	0	0	36.7	100	24	73.33	10	0	0	0	4	14	1	160	7.47	9.9	21	0.46	144	4.83	10.23	2.28	2.8	14.9	22.1	65.7
114	65	2	0	15	17	10	0	0	0	0	0	0	0	0	0	1	0	0	0	1	0	0	0	0	0	35.7	85	20	86.66	10	0	0	0	2	19	1	274	7.51	8.6	3	0.72	144	4.77	8.146	1.6	1.71	6.8	29.8	54
115	63	2	1	14	31	11	0	0	1	0	0	0	1	1	0	0	1	0	0	0	0	1	0	0	0	37.7	100	30	86.66	10	0	0	1	1	28	1	112	7.38	10	31	4.02	133	4.01	9.928	1.83	4.8	13.6	13	65.5
117	87	1	1	7	20	4	0	0	1	1	0	0	0	1	0	0	1	0	1	0	0	0	1	0	0	38	100	16	106	6	-4	4	1	3	14	1	367.5	7.51	12.2	16	1.25	135	3.95				16.4
119	73	2	1	11	39	10	0	0	0	0	0	0	0	0	0	0	1	0	1	1	0	0	0	0	0	35.5	82	18	106.67	9	-1	1	1	3	8	1	263.33	7.49	12.1	24	0.79	142	3.75	10.54	2.72	4.5	6.1	19.4	55.3
120	71	1	1	34	53	6	0	0	0	0	1	0	1	1	1	0	1	0	0	1	0	0	0	0	0	37	110	24	76.66	10	0	0	0	1	22	2	150	7.44	10	14	1.14	140	3.37	8.98	1.37	2.7	9.1	14	40.8
121	63	1	1	22	34	23	0	0	0	0	0	0	1	0	0	0	1	0	0	0	0	1	0	0	0	35.7	15.2	24	91.33	10	0	0	0	4	32	2	286	7.37	14.2	33	1.93	111	3.84	8.7	3.37	11.6	25.8	30.2	59.4
125	82	2	1	12	32	1	0	0	1	1	0	0	1	0	0	0	0	0	0	1	0	0	0	0	0	37	70	22	76.66	10	0	0	1	2	9	1	922.5	7.53	9.2	21	0.67	133	3.04		2.1		9.5
126	70	1	1	4	13	1	0	0	1	0	0	0	0	1	0	0	1	0	0	0	1	0	0	0	0	37	100	16	110	10	0	0	0	2	20	1			8.5	76	6.31	139	5.39	9.24	1.84	5.2	14	29.5	67.5
127	83	2	1	6	13	6	0	0	0	0	0	0	0	0	0	0	0	1	0	0	0	0	0	0	1	37.3	70	20	101	9	-2	2	1	3	13	1	288.33	7.46	8.8	22	0.91	140	3.97	9.608	1.89	3.9	10.8	29.9	79.6
128	79	1	1	3	7	2	0	1	1	0	0	1	1	1	0	0	1	0	0	1	0	0	0	0	0	38	110	16	76.66	10	-5	5	1	1	16	1	397.5	7.47	11.6	11	0.94	130	3.31	9.308	1.71	3.9	9.4	27.4
129	69	2	1	10	24	7	0	0	0	0	0	1	0	0	0	0	1	0	0	1	0	1	0	0	0	37.5	80	20	64.33	2	0	0	1	1	26	1	187.5	7.3	14.2	57	1.02	157	4.42		3.27	3.6	6.4	27.9	63.3
130	88	1	1	14	41	9	0	0	1	1	1	0	0	1	0	0	1	0	0	0	0	0	1	0	0	37	100	24	83.33	7	-4	4	1	1	26	1	263	7.41	11.5	64	6.21	138	4.06	9.944	1.41	3.8	18.4	23.2	82.5
131	79	1	1	42	61	42	0	0	0	1	0	0	1	0	0	0	0	0	0	1	0	0	0	0	0	38	137	22	61	7	0	0	1	1	33	1	390	7.38	8.8	21	1.13	131	3.99	10.21	1.23	2.1	12.2	24.8	58.3
133	86	2	0	18	19	7	0	1	0	0	0	1	0	0	0	0	1	0	0	1	0	0	0	0	0	36	60	14	76.66	10	0	0	1	3	15	1	190	7.34	12.8	19	0.6	139	4.35				7.3	33.7	69.8
134	87	1	1	11	22	11	0	0	0	0	0	0	1	0	1	1	1	0	0	1	0	0	0	0	0	37	131	16	105.33	10	-4	4	1	3	19	1	310	7.52	12.7	28	0.97	143	3.58				7.3	21.6	61
135	86	1	1	3	6	2	1	0	0	0	0	0	0	0	0	0	1	0	1	1	0	0	0	0	0	37	100	18	76.66	10	0	0	0	1	11	1	365	7.43	13.2	12	0.77	139	3.68				9.1
136	76	2	1	3	8	2	1	0	0	1	0	0	1	1	0	0	1	0	0	0	0	1	0	0	0	38.5	160	20	63.33	7	-2	2	1	1	24	1	337.5	7.43	10.5	38	3.55	139	3.76	10.7	1.45	3.9	15.3	30.4	61.2
137	71	1	1	2	21	2	0	0	0	0	0	0	0	0	0	1	0	0	1	1	0	0	0	0	0	37	100	18	77	10	0	0	0	1	14	1			8.5	26	1.06	130	3.62	8.98	2.32	3.9	8.9	21.5	51.1
138	61	2	1	3	15	3	0	0	0	0	0	0	0	0	0	1	0	0	0	0	0	0	1	0	0	40	112	16	67	9	0	0	0	3	23	1	525	7.46	7.8	36	1.59	136	2.49	9.24	1.09	3.3	21.8	34.2	77.5
139	79	1	1	4	11	2	1	1	0	0	0	0	0	0	0	0	0	0	1	1	0	0	0	0	0	37	95	24	73	10	0	0	1	2	11	1	430	7.43	12.1	29	0.65	135	4.23				4.9
140	73	1	1	10	50	2	0	0	0	1	0	0	0	0	0	0	1	0	1	1	0	0	0	0	0	37.4	103	24	103.66	7	-2	2	1	1	22	1	61	7.31	7.5	23	1.28	141	4.19	9.18	2.21	2.4	10.6	27.7	60.3
141	72	2	1	7	10	4	0	0	1	1	0	0	1	0	0	0	0	0	0	0	0	0	1	0	0	37	90	16	84.33	5	-2	2	1	1	15	1	220	7.48	11.4	40	0.99	122	4.95	10.49	1.61	3.3	14.9	22.6	62.8
142	63	2	1	10	24	3	0	0	0	0	1	1	1	0	0	0	0	0	0	0	0	0	1	0	0	38	100	24	90	8	0	0	1	3	15	3	442.5	7.44	12.24	25	0.32	144	2.82				12.3
143	83	1	1	5	18	4	0	0	1	1	1	1	1	0	0	0	1	0	1	0	0	0	1	0	0	38.5	100	22	80	10	0	0	1	3	13	1	377.5	7.36	13.4	9	0.56	127	3.75	8.552	1.15	4.1	16.2	28.1	66.9
145	80	1	1	16	38	4	0	0	1	1	1	1	1	0	0	0	1	0	0	1	0	0	0	0	0	37.4	100	18	73.33	9	-4	4	1	4	15	1	417.5	7.47	7.6	20	0.36	124	4.07	9.108	1.7	2.4	12.4	22.4
146	68	1	0	27	31	4	0	0	1	0	0	0	0	0	0	0	0	0	1	1	0	0	0	0	0	37	113	18	91.3	10	0	0	0	2	12	1	220	7.36	14.1	48	1.25	130	3.45	11.24	1.65	2.7	16.3	23.2
147	75	1	1	14	14	4	1	0	1	1	0	0	1	1	1	0	1	0	1	0	0	0	1	0	0	36.5	90	22	100	2	-4	4	1	3	24	1	410	7.45	12.4	67	2.67	134	3.15	9.34	1.75	4.1	14.6	29.5
148	64	1	1	6	7	3	0	0	0	0	1	0	0	0	0	0	0	0	1	0	0	0	0	0	1	37	80	20	97	10	0	0	0	2	9	1	442.5	7.35	11.8	22	0.81	140	3.35	9.49	2.24	4.1	4.7	37.6	66.5
149	78	1	0	17	18	14	0	1	0	1	0	1	0	0	0	0	0	0	0	1	0	0	0	0	0	35	110	35	63.33	10	0	0	1	2	35.5	1	860	7.49	9.1	21	0.54	132	3.73	9.12	1.68	2.9	12.4	11
150	88	2	1	7	44	2	0	0	1	0	0	0	1	1	0	0	1	0	0	1	0	0	0	0	0	37	70	30	100	10	0	0	1	2	27	2	158.5	7.457	7.3	79	4.29	126	4.02	9.072	2.19	3.8	8.8	31.6	67.5
152	89	1	1	10	87	5	0	0	0	0	1	1	0	0	0	1	1	0	1	0	0	0	1	0	0	37	60	20	91	2	-5	5	0	1	36	1	356.25	7.447	10.36	45	1.99	111	4.2	8.884	1.67	3	8.4	27.7	52.1
153	63	2	1	12	48	8	0	0	0	0	0	0	0	0	1	1	1	0	0	0	0	1	0	0	0	37.5	110	20	76.66	10	-5	5	1	1	19	1	332.5	7.43	6.1	73	2.59	130	5.38	11.5	2.07	9.1	22.8	17	34.3
154	89	2	1	10	11	6	0	0	0	0	1	1	0	0	0	0	1	0	0	0	0	0	1	0	0	38.3	120	28	70.33	5	-3	3	1	1	26	1	380	7.46	12.1	66	1.9	158	3.61	10.1	2.2	2.1	12.8	30.1
155	84	1	1	4	5	2	1	0	0	0	0	0	0	0	0	0	1	0	1	1	0	0	0	0	0	38	150	30	73.66	10	0	0	0	1	13	1	190	7.43	12.7	19	0.91	139	4.83	8.848	2.03		13.3	31.9
156	79	1	0	8	8	7	0	0	0	1	0	0	1	0	0	0	1	0	0	0	0	0	0	1	0	35	110	24	66.66	2	-4	4	1	2	34	1	307.5	7.47	9.1	52	1.57	147	4.58	9.608	2.08	2.7	12.1	24.9	75.4
157	80	2	1	41	44	12	0	0	1	0	0	0	1	1	0	0	1	0	0	1	0	0	0	0	0	37	80	20	93.33	10	0	0	0	3	6	3	237.5	7.32	9.4	17	0.93	135	3.57	8.6	2.07	3.4	12.7	39.9
158	64	1	1	31	72	13	0	0	0	0	0	0	0	0	1	0	0	0	0	0	0	1	0	0	0	37.3	98	28	80.66	10	0	0	1	2	9	1	166	7.3368	6.1	29	0.85	140	3.45	9.448	1.55	1.3	8.6	19.4	51.9
160	83	1	1	8	89	7	0	0	0	0	0	0	0	1	0	0	1	0	0	0	1	0	0	0	0	37	90	20	80	10	-1	1	1	2	10	1	638.25	7.446	13	73	6.76	142	5.17	9.404	2.17	7.2	21.5	33.7	62.7
161	82	2	0	16	16	10	0	0	0	0	0	0	0	0	1	1	1	0	0	0	0	1	0	0	0	34.5	50	20	53.33	3	0	0	1	4	38	1	262	7.33	9.5	49	1.9	134	4.25	11.6	2.06	4.9	14.7	12.5	64.8
162	80	1	0	29	29	9	0	0	0	0	0	0	0	0	0	1	1	0	0	1	0	1	0	0	0	38.3	131	36	33	9	1	6	1	4	34	1	48	7.31	6.9	19	1.18	139	2.96	8.568	1.05	2.5	13.2	25.4	55.7
163	86	2	1	6	9	5	1	0	1	0	1	1	0	0	0	0	1	0	1	1	0	0	0	0	0	38	80	20	93.33	10	-5	5	1	2	8	1	296.66	7.5	14	23	0.76	145	2.9	8.56	1.99	3.1	13.1	35.5
164	62	2	1	4	4	2	0	0	0	0	0	0	0	0	1	1	0	0	0	1	0	0	0	0	0	36.5	140	30	46.66	10	0	0	0	3	24	1	603	7.27	7.13	15	0.93	137	4.15	9.356	1.12	3.3	7.9	14.3	54.9
165	81	2	1	8	9	6	0	0	0	0	1	1	0	0	0	0	1	0	0	0	0	1	0	0	0	37.8	70	28	70	6	0	0	1	3	20	1	367.5	7.44	9.1	42	0.77	158	3.26	8.36	2.16	1.9	16.4	30.5	64.5
166	63	1	1	3	15	3	0	0	0	0	0	0	1	1	1	0	1	0	1	0	0	0	1	0	0	36.3	90	24	80	4	-5	5	1	3	31	1	243	7.5	12.5	65	3.59	129	5.44	9.632	2.4	4	13.9	22.1
167	68	2	1	27	46	25	0	0	0	0	0	0	0	0	0	0	1	0	0	0	0	0	1	0	0	38	80	20	113.33	8	0	0	1	2	14	1			11.6	18	1.1	136	2.83	9.6	2.12	2.9	11.1	19.9	59.2
168	64	1	1	37	85	13	0	0	0	0	1	0	1	0	0	0	0	0	1	0	0	0	0	0	1	37.3	90	22	73.33	10	0	0	0	1	14	1	336.66	7.58	11.4	19	0.83	133	4.01	9.12	2.1	1.4	7	31.8	65
169	84	1	1	3	23	1	1	1	0	0	0	1	0	1	0	0	1	0	1	1	0	0	0	0	0	36	100	20	96.66	10	0	0	0	2	26	1	280	7.42	12.1	39	2.27	137	4.7	9.02	2.25	2.7	9.5	28.5	69.7
170	79	1	0	6	6	2	0	1	1	0	1	0	1	0	0	0	1	0	0	0	0	0	0	0	1	37.5	44	32	76.66	10	0	0	0	1	18	3	606	7.43	10.4	37	1.21	134	4.59				10.7	26.9	73.6
171	76	2	1	24	31	7	0	0	0	0	1	0	0	1	0	0	0	0	0	1	0	0	0	0	0	37.3	140	12	76.66	7	-4	4	1	2	26	1	308	7.37	13	20	0.98	128	4.64	9.132	2.2	2.7	6.6	27.1	64
172	78	2	1	19	30	7	0	0	0	0	0	0	0	0	0	0	0	1	0	1	0	0	0	0	0	37	120	24	93.33	10	0	0	0	3	11	1	310	7.41	13.17	10	0.39	140	3.27	8.372	2.04	4	17.3	31.6	69.8
173	68	2	0	38	38	11	0	0	1	0	0	0	1	1	0	0	1	0	1	1	0	0	0	0	0	38.5	98	26	73.33	9	-5	5	1	1	29	1	212.5	7.56	11.7	50	6.89	135	2.97	9.132	1.65	5	24.8	27.1
174	86	1	0	19	39	4	0	0	0	0	0	0	0	0	0	0	1	0	0	0	0	0	1	0	0	37.2	82	14	83.33	5	0	0	1	2	29	1			8.9	20	0.91	131	4.24	9.44	2.33	3.7	7.1	20.7
175	85	2	1	17	57	4	0	1	1	1	0	0	1	1	0	0	1	0	0	1	0	0	0	0	0	39.5	120	30	96.66	10	-1	1	1	2	29	1	330	7.49	10.4	22	1.64	135	3.8	9.72	1.55	3.3	11.7	21	97.1
[truncated: 55 more columns]
